# Supplementary material for: Anti-senescence Effects of Nanovesicles Derived from Cluster of Differentiation-146-Positive Tonsil Mesenchymal Stem Cells via Modulation of the Tumor Protein 53 Pathway
Source: Biomater Res. 2026 May 21;30:0371. doi: 10.34133/bmr.0371 (PMC13191092; doi:10.34133/bmr.0371)
Supplement: Supplementary 1 — Figs. S1 to S3 Table S1 [file bmr.0371.f1.zip]

Archive with 5 entries (5 files):
- Figure S1.pdf
- Figure S2.pdf
- Figure S3.pdf
- Supplementary Materials.docx
- Table S1.pdf
